# Supplementary material for: Exploring the Chemical Composition of Female Zucchini Flowers for Their Possible Use as Nutraceutical Ingredient
Source: Antioxidants (Basel). 2023 Dec 13;12(12):2108. doi: 10.3390/antiox12122108 (PMC10740746; doi:10.3390/antiox12122108)
Supplement: Supplementary file 1 [file antioxidants-12-02108-s001.zip]

Archive with 1 entries (1 files):
- antioxidants-2760589-supplementary.pdf
